# Supplementary material for: Renal and Vascular Effects of the Allosteric Transglutaminase 2 Modulator LDN-27219 in One-Kidney DOCA–Salt Mice
Source: Int J Mol Sci. 2025 Jun 14;26(12):5724. doi: 10.3390/ijms26125724 (PMC12192933; doi:10.3390/ijms26125724)
Supplement: Supplementary file 1 [file ijms-26-05724-s001.zip]

Archive with 1 entries (1 files):
- ijms-3636664-supplementary.pdf
